# Supplementary material for: Comparative genomics reveals new single-nucleotide polymorphisms that can assist in identification of adherent-invasive Escherichia coli
Source: Sci Rep. 2018 Feb 9;8:2695. doi: 10.1038/s41598-018-20843-x (PMC5807354; doi:10.1038/s41598-018-20843-x)
Supplement: Supplementary file 2 — Supplementary Data Set S1 [file 41598_2018_20843_MOESM2_ESM.xlsx]

## Sheet: AIEC17-ECG28
Identification of new single nucleotide polymorphisms associated with Adherent-invasive E. coli pathotype by comparative genomics
Carla Camprubí-Font, Mireia Lopez-Siles, Meritxell Ferrer-Guixeras, Laura Niubó-Carulla, Carles Abellà-Ametller, Librado Jesús Garcia-Gil and Margarita Martinez-Medina*
Data set S1. Total SNPs recovered by comparative genomics between AIEC/non-AIEC strains.
#CHROMOSOME UM146	POSITION	TARGET SEQUENCE	AIEC17	ECG28	IN CODING REGION	CAUSE NON-SYNONYMOUS AMINO ACID CHANGE AND NOT PRESENT AT THE ENDS OF THE CONTIG OR IN HYPERVARIABLE ZONES?	SELECTED?	CONFIRMED?	ID
NC_017632	51330	GCTACCGCCG.CCAGGCGCAA	T	C	YES	YES	YES	YES	E1-E2_3.7
NC_017632	504834	TTTTCCTTGA.TGAAATCAAA	T	G	NO	NOT ANALYSED	NO	NOT ANALYSED
NC_017632	504867	CAGAGTATGC.GATAAGTCGC	G	A	NO	NOT ANALYSED	NO	NOT ANALYSED
NC_017632	504876	CGATAAGTCG.CGATGCATTA	C	T	NO	NOT ANALYSED	NO	NOT ANALYSED
NC_017632	504888	ATGCATTAAC.TATCATTAAT	T	A	NO	NOT ANALYSED	NO	NOT ANALYSED
NC_017632	504906	ATGAGCAATT.CAGCGTTCAA	C	T	NO	NOT ANALYSED	NO	NOT ANALYSED
NC_017632	504918	GCGTTCAACT.TCCTGATGAT	T	A	NO	NOT ANALYSED	NO	NOT ANALYSED
NC_017632	504921	TTCAACTTCC.TGATGATGAG	T	G	NO	NOT ANALYSED	NO	NOT ANALYSED
NC_017632	504946	TTTTATAGCA.TTGCATATTT	T	G	NO	NOT ANALYSED	NO	NOT ANALYSED
NC_017632	601330	CATCAGGCAA.GGCAAACAGT	G	A	NO	NOT ANALYSED	NO	NOT ANALYSED
NC_017632	1424496	GTTTTCAGCG.GCCTTATTAA	G	A	YES	YES	YES	NO
NC_017632	1424505	GGCCTTATTA.ATCAGTTCAG	A	T	YES	YES	YES	NO
NC_017632	1424509	TTATTAATCA.GTTCAGTGAT	G	A	YES	NO	NO	NOT ANALYSED
NC_017632	1424510	TATTAATCAG.TTCAGTGATA	T	C	YES	NO	NO	NOT ANALYSED
NC_017632	1424515	ATCAGTTCAG.TGATATTAAC	T	C	YES	YES	YES	NO
NC_017632	1424517	CAGTTCAGTG.ATATTAACAC	A	G	YES	YES	YES	NO
NC_017632	1424518	AGTTCAGTGA.TATTAACACC	T	G	YES	YES	YES	NO
NC_017632	1424519	GTTCAGTGAT.ATTAACACCA	A	G	YES	NO	NO	NOT ANALYSED
NC_017632	1424521	TCAGTGATAT.TAACACCATC	T	C	YES	YES	YES	NO
NC_017632	1424524	GTGATATTAA.CACCATCAAT	C	T	YES	YES	YES	NO
NC_017632	1424531	TAACACCATC.AATGTCAACG	A	G	YES	NO	NO	NOT ANALYSED
NC_017632	1424533	ACACCATCAA.TGTCAACGAC	T	C	YES	YES	YES	NO
NC_017632	1424546	CAACGACAAT.GTGCCCCATA	G	T	YES	YES	YES	NO
NC_017632	1424547	AACGACAATG.TGCCCCATAT	T	C	YES	YES	YES	NO
NC_017632	1424555	TGTGCCCCAT.ATCCAGCGCC	A	G	YES	NO	NO	NOT ANALYSED
NC_017632	1424557	TGCCCCATAT.CCAGCGCCTG	C	T	YES	YES	YES	NO
NC_017632	1424561	CCATATCCAG.CGCCTGTACG	C	T	YES	NO	NO	NOT ANALYSED
NC_017632	1450178	TGCATCCCAC.CACTCTGCAT	C	A	YES	NO	NO	NOT ANALYSED
NC_017632	1450181	ATCCCACCAC.TCTGCATTAC	T	C	YES	NO	NO	NOT ANALYSED
NC_017632	1960688	AGGGATAATG.CCTTACGCAG	C	T	YES	YES	YES	YES	E1-E2_3.4
NC_017632	2251785	ACGGTCATCA.CGAAATCACA	C	A	YES	YES	YES	NO
NC_017632	2503143	GGACATACGG.GCCAAAACTG	A	G	YES	NO	NO	NOT ANALYSED
NC_017632	2503161	TGTCCTTACG.GCGTTCAGCA	G	A	YES	NO	NO	NOT ANALYSED
NC_017632	2503167	TACGGCGTTC.AGCAAACACG	T	A	YES	NO	NO	NOT ANALYSED
NC_017632	2503181	AACACGGCCA.GCACACCGGG	G	A	YES	NO	NO	NOT ANALYSED
NC_017632	2503226	TACGTTTCAG.TGCTGCCGTG	C	T	YES	YES	YES	YES	E1-E2_3.6
NC_017632	2503227	ACGTTTCAGT.GCTGCCGTGC	A	G	YES	NO	NO	NOT ANALYSED
NC_017632	3303305	TTTTTCTGTA.GTTGTATTAG	G	A	NO	NOT ANALYSED	NO	NOT ANALYSED
NC_017632	3963135	TGCAACAGCT.AATTTCGACC	A	G	YES	NO	NO	NOT ANALYSED
NC_017632	3963174	ATCTCAAAAC.ACCGGCGCAG	A	T	YES	NO	NO	NOT ANALYSED
NC_017632	3963261	ACCTGAAAGC.CTGTAACGTT	C	G	YES	NO	NO	NOT ANALYSED
NC_017632	3963267	AAGCCTGTAA.CGTTCTCGAC	C	T	YES	NO	NO	NOT ANALYSED
NC_017632	3996840	CTGCATTCGC.CGTAAGGTGA	C	A	YES	NO	NO	NOT ANALYSED
NC_017632	3996850	CGTAAGGTGA.GCGCCATTTA	G	A	YES	YES	YES	NO
NC_017632	3997002	GACCGGACAA.GTAGAGATTT	G	A	YES	NO	NO	NOT ANALYSED
NC_017632	3997046	TTACCTTCGA.TAGCTTTTAG	C	T	YES	YES	YES	NO
NC_017632	3997047	TACCTTCGAT.AGCTTTTAGT	T	A	YES	NO	NO	NOT ANALYSED
NC_017632	4195812	CCAGCGCCGG.TTGGGAGTTC	G	T	YES	YES	YES	YES	E1-E2_5
NC_017632	4554472	CCATCCATTC.ATGCAGCGAC	A	T	YES	YES	YES	NO
NC_017632	4554477	CATTCATGCA.GCGACGTCAG	T	G	YES	YES	YES	NO
NC_017632	4829222	AAGACGCGTC.GGCGTCGCAT	G	A	NO	NOT ANALYSED	NO	NOT ANALYSED

## Sheet: AIEC01-ECG11
#CHROMOSOME ECG11	POSITION	TARGET SEQUENCE	ECG11	AIEC01	IN CODING REGION	CAUSE NON-SYNONYMOUS AMINO ACID CHANGE AND NOT PRESENT AT THE ENDS OF THE CONTIG OR IN HYPERVARIABLE ZONES?	SELECTED?	CONFIRMED?	ID
E3000001	160529	ACGGGTGATT.ATGTGCCAGC	A	G	YES	NO	NO	NOT ANALYSED
E3000001	160544	CCAGCACCAC.GGCTGCGGCA	G	A	YES	NO	NO	NOT ANALYSED
E3000001	160547	GCACCACGGC.TGCGGCATTG	T	A	YES	NO	NO	NOT ANALYSED
E3000001	160655	GATTCTGGTT.ATTCAGATAC	A	G	YES	NO	NO	NOT ANALYSED
E3000001	160718	TCAGCCATTC.CCGTGCCGCA	C	T	YES	NO	NO	NOT ANALYSED
E3000001	160790	TCAGGGCCCG.CAGAATGAGA	C	T	YES	NO	NO	NOT ANALYSED
E3000001	160791	CAGGGCCCGC.AGAATGAGAC	A	T	YES	NO	NO	NOT ANALYSED
E3000001	160799	GCAGAATGAG.ACTGCGCTCG	A	G	YES	NO	NO	NOT ANALYSED
E3000001	160820	CGGGCGTCAT.TTCTCCGGGC	T	C	YES	NO	NO	NOT ANALYSED
E3000001	160840	AGAAAGGAAA.TCTGTTGCAT	T	G	YES	NO	NO	NOT ANALYSED
E3000001	160853	GTTGCATTGT.TCCTGCCCCC	T	A	YES	NO	NO	NOT ANALYSED
E3000001	160855	TGCATTGTTC.CTGCCCCCTT	C	T	YES	NO	NO	NOT ANALYSED
E3000001	160857	CATTGTTCCT.GCCCCCTTTC	G	C	YES	NO	NO	NOT ANALYSED
E3000001	160858	ATTGTTCCTG.CCCCCTTTCA	C	T	YES	NO	NO	NOT ANALYSED
E3000001	160860	TGTTCCTGCC.CCCTTTCAGT	C	T	YES	NO	NO	NOT ANALYSED
E3000001	160863	TCCTGCCCCC.TTTCAGTCAA	T	A	YES	NO	NO	NOT ANALYSED
E3000001	160871	CCTTTCAGTC.AATAATGCGC	A	G	YES	NO	NO	NOT ANALYSED
E3000001	160874	TTCAGTCAAT.AATGCGCATA	A	G	YES	NO	NO	NOT ANALYSED
E3000001	160925	AATCCCGCAG.ACGGTAATAA	A	C	YES	NO	NO	NOT ANALYSED
E3000001	162127	ATCCGTTCTG.GCAGACGAAC	G	A	YES	NO	NO	NOT ANALYSED
E3000001	162181	TACCGTCATG.AGAGTTGAGC	A	G	YES	NO	NO	NOT ANALYSED
E3000001	162196	TGAGCAGAAT.AATTTCAGGG	A	G	YES	NO	NO	NOT ANALYSED
E3000001	162230	TATCTCTCCG.TTACGGCGCA	T	G	YES	NO	NO	NOT ANALYSED
E3000001	162231	ATCTCTCCGT.TACGGCGCAG	T	C	YES	NO	NO	NOT ANALYSED
E3000001	162232	TCTCTCCGTT.ACGGCGCAGG	A	C	YES	NO	NO	NOT ANALYSED
E3000001	162235	CTCCGTTACG.GCGCAGGCGC	G	C	YES	NO	NO	NOT ANALYSED
E3000001	162241	TACGGCGCAG.GCGCAGCATG	G	A	YES	NO	NO	NOT ANALYSED
E3000001	162288	TCGCGCACAC.AGGTCTGGCA	A	G	YES	NO	NO	NOT ANALYSED
E3000003	132496	ACGCTTTGCG.AGTCTTATCA	A	C	YES	YES	YES	NO
E3000015	172255	ATGGCGTTGG.TATTTATCTC	T	G	YES	NO	NO	NOT ANALYSED
E3000015	172552	CTTATTCCCA.ACCTTCTGTC	A	C	YES	NO	NO	NOT ANALYSED
E3000015	172579	CTGAAAAACT.ATCTGAAGCT	A	T	YES	NO	NO	NOT ANALYSED
E3000015	172594	AAGCTTAATG.CTAAAGAGAA	C	T	NO	NO	NO	NOT ANALYSED
E3000015	172608	AGAGAAAAAT.GTTCAGATTG	G	A	NO	NO	NO	NOT ANALYSED
E3000015	172703	TTATTCAGGG.GCCGGTAGTG	G	T	NO	NO	NO	NOT ANALYSED
E3000016	437782	CTTTCAGTCA.ATAATGCGCA	A	T	YES	NO	NO	NOT ANALYSED
E3000016	437783	TTTCAGTCAA.TAATGCGCAT	T	C	YES	NO	NO	NOT ANALYSED
E3000016	437784	TTCAGTCAAT.AATGCGCATA	A	T	YES	NO	NO	NOT ANALYSED
E3000016	437785	TCAGTCAATA.ATGCGCATAA	A	C	YES	NO	NO	NOT ANALYSED
E3000016	437791	AATAATGCGC.ATAATGGCGC	A	T	YES	NO	NO	NOT ANALYSED
E3000016	437792	ATAATGCGCA.TAATGGCGCT	T	C	YES	NO	NO	NOT ANALYSED
E3000016	437793	TAATGCGCAT.AATGGCGCTG	A	G	YES	NO	NO	NOT ANALYSED
E3000016	437802	TAATGGCGCT.GCATTCCGGA	G	A	YES	NO	NO	NOT ANALYSED
E3000016	437805	TGGCGCTGCA.TTCCGGATGC	T	G	YES	NO	NO	NOT ANALYSED
E3000016	437807	GCGCTGCATT.CCGGATGCTG	C	T	YES	NO	NO	NOT ANALYSED
E3000016	437814	ATTCCGGATG.CTGCAGGGCG	C	T	YES	NO	NO	NOT ANALYSED
E3000016	437816	TCCGGATGCT.GCAGGGCGTA	G	T	YES	NO	NO	NOT ANALYSED
E3000016	437825	TGCAGGGCGT.AATCCCGCAG	A	C	YES	NO	NO	NOT ANALYSED
E3000016	437826	GCAGGGCGTA.ATCCCGCAGA	A	C	YES	NO	NO	NOT ANALYSED
E3000016	437830	GGCGTAATCC.CGCAGACGGT	C	G	YES	NO	NO	NOT ANALYSED
E3000016	437831	GCGTAATCCC.GCAGACGGTA	G	T	YES	NO	NO	NOT ANALYSED
E3000016	437835	AATCCCGCAG.ACGGTAATAA	A	G	YES	NO	NO	NOT ANALYSED
E3000016	437838	CCCGCAGACG.GTAATAATGA	G	C	YES	NO	NO	NOT ANALYSED
E3000016	437840	CGCAGACGGT.AATAATGAAC	A	G	YES	NO	NO	NOT ANALYSED
E3000016	437842	CAGACGGTAA.TAATGAACCG	T	C	YES	NO	NO	NOT ANALYSED
E3000016	437843	AGACGGTAAT.AATGAACCGT	A	G	YES	NO	NO	NOT ANALYSED
E3000016	443634	AATGGCCTGC.AGCACCATAC	A	G	YES	NO	NO	NOT ANALYSED
E3000016	443646	CACCATACAC.TCCTGTCGTC	T	C	YES	NO	NO	NOT ANALYSED
E3000016	443658	CTGTCGTCAG.TGACATACCG	T	A	YES	NO	NO	NOT ANALYSED
E3000016	443670	ACATACCGGC.GACCTCTGTT	G	A	YES	NO	NO	NOT ANALYSED
E3000016	443739	CCGGCGTGGC.CCCACGGGCA	C	T	YES	NO	NO	NOT ANALYSED
E3000016	443778	GACCGAGATG.GCCGCCCTGA	G	A	YES	NO	NO	NOT ANALYSED
E3000016	443892	GCATGGAGGC.GTACAGGGGG	G	A	YES	NO	NO	NOT ANALYSED
E3000016	443917	AGCACGATAA.CGTTCTTCAC	C	G	YES	NO	NO	NOT ANALYSED
E3000016	443918	GCACGATAAC.GTTCTTCACT	G	C	YES	NO	NO	NOT ANALYSED
E3000016	444078	TGGTCGCCAG.ACCCGTACCA	A	C	NO	NOT ANALYSED	NO	NOT ANALYSED
E3000016	444132	TTCCGGTTGC.TCTGCCACCG	T	C	NO	NOT ANALYSED	NO	NOT ANALYSED
E3000016	504787	GAACACATTC.ACCCAGCCTG	A	C	YES	YES	YES	NO
E3000016	504879	GTCCCCACAT.AGCCTGAGCA	A	T	YES	NO	NO	NOT ANALYSED
E3000016	504880	TCCCCACATA.GCCTGAGCAC	G	A	YES	YES	YES	NO
E3000016	554468	GCCGCCATCC.ATCTGATGAC	A	C	YES	NO	NO	NOT ANALYSED
E3000016	554580	AGAGTGTCTG.CATTGCCTCT	C	T	YES	NO	NO	NOT ANALYSED
E3000016	554581	GAGTGTCTGC.ATTGCCTCTG	A	G	YES	NO	NO	NOT ANALYSED
E3000016	554594	GCCTCTGTTG.CACGCACGGT	C	T	YES	NO	NO	NOT ANALYSED
E3000016	554595	CCTCTGTTGC.ACGCACGGTT	A	C	YES	NO	NO	NOT ANALYSED
E3000016	554598	CTGTTGCACG.CACGGTTCTG	C	T	YES	NO	NO	NOT ANALYSED
E3000016	554603	GCACGCACGG.TTCTGCGCGC	T	C	YES	NO	NO	NOT ANALYSED
E3000016	554604	CACGCACGGT.TCTGCGCGCC	T	C	YES	NO	NO	NOT ANALYSED
E3000016	554613	TTCTGCGCGC.CGTCCGTGAC	C	A	YES	NO	NO	NOT ANALYSED
E3000016	554616	TGCGCGCCGT.CCGTGACTCG	C	T	YES	NO	NO	NOT ANALYSED
E3000016	554623	CGTCCGTGAC.TCGGTGGTCT	T	A	YES	NO	NO	NOT ANALYSED
E3000016	554768	TTGCGTTGTG.TTCCTCAAGT	T	C	NO	NOT ANALYSED	NO	NOT ANALYSED
E3000016	554770	GCGTTGTGTT.CCTCAAGTTA	C	T	NO	NOT ANALYSED	NO	NOT ANALYSED
E3000016	554772	GTTGTGTTCC.TCAAGTTAAT	T	C	NO	NOT ANALYSED	NO	NOT ANALYSED
E3000016	554804	TCGTTACTAT.TATATTGATC	T	C	NO	NOT ANALYSED	NO	NOT ANALYSED
E3000016	554809	ACTATTATAT.TGATCGTTAT	T	C	NO	NOT ANALYSED	NO	NOT ANALYSED
E3000016	555477	GCGGCAATGG.AGACTGAATT	A	G	YES	YES	YES	YES	E3-E4_4.4
E3000016	556801	GTCAGTTACA.AACCCGGCTC	A	G	NO	NOT ANALYSED	NO	NOT ANALYSED
E3000016	556885	GGCAGAGTGG.TTTATGGGGA	T	C	NO	NOT ANALYSED	NO	NOT ANALYSED
E3000016	556886	GCAGAGTGGT.TTATGGGGAA	T	G	NO	NOT ANALYSED	NO	NOT ANALYSED
E3000016	556896	TTATGGGGAA.AGATTTGTGG	A	C	NO	NOT ANALYSED	NO	NOT ANALYSED
E3000016	556897	TATGGGGAAA.GATTTGTGGA	G	C	NO	NOT ANALYSED	NO	NOT ANALYSED
E3000016	556898	ATGGGGAAAG.ATTTGTGGAG	A	G	NO	NOT ANALYSED	NO	NOT ANALYSED
E3000016	556904	AAAGATTTGT.GGAGCGTTTG	G	C	NO	NOT ANALYSED	NO	NOT ANALYSED
E3000016	556907	GATTTGTGGA.GCGTTTGGCA	G	T	NO	NOT ANALYSED	NO	NOT ANALYSED
E3000016	556908	ATTTGTGGAG.CGTTTGGCAC	C	G	NO	NOT ANALYSED	NO	NOT ANALYSED
E3000016	556925	CACCAGTGAC.TGGGGCTGGG	T	C	NO	NOT ANALYSED	NO	NOT ANALYSED
E3000016	556926	ACCAGTGACT.GGGGCTGGGA	G	T	NO	NOT ANALYSED	NO	NOT ANALYSED
E3000016	556938	GGCTGGGAAA.CCTATAAAGA	C	A	NO	NOT ANALYSED	NO	NOT ANALYSED
E3000016	556943	GGAAACCTAT.AAAGAGGATG	A	G	NO	NOT ANALYSED	NO	NOT ANALYSED
E3000016	556945	AAACCTATAA.AGAGGATGTG	A	C	NO	NOT ANALYSED	NO	NOT ANALYSED
E3000016	556957	AGGATGTGAG.CCGCAGTGTT	C	T	NO	NOT ANALYSED	NO	NOT ANALYSED
E3000016	556963	TGAGCCGCAG.TGTTATCAAT	T	C	NO	NOT ANALYSED	NO	NOT ANALYSED
E3000016	556966	GCCGCAGTGT.TATCAATATC	T	G	NO	NOT ANALYSED	NO	NOT ANALYSED
E3000016	556980	AATATCAACA.CCGTCAGGAA	C	A	NO	NOT ANALYSED	NO	NOT ANALYSED
E3000016	556981	ATATCAACAC.CGTCAGGAAG	C	G	NO	NOT ANALYSED	NO	NOT ANALYSED
E3000016	556987	ACACCGTCAG.GAAGGAAGTT	G	A	NO	NOT ANALYSED	NO	NOT ANALYSED
E3000016	556988	CACCGTCAGG.AAGGAAGTTA	A	G	NO	NOT ANALYSED	NO	NOT ANALYSED
E3000016	557186	ACGGCTTACC.AGGCGACTTC	A	G	NO	NOT ANALYSED	NO	NOT ANALYSED
E3000016	557189	GCTTACCAGG.CGACTTCAGG	C	A	NO	NOT ANALYSED	NO	NOT ANALYSED
E3000016	557398	CCGCACGGCC.GGAGAGCGCA	G	A	YES	YES	YES	YES	E3-E4_4.7
E3000016	557479	CAATGCTTCG.GTTGCACAGG	G	C	YES	YES	YES	YES	E3-E4_4.7
E3000016	557491	TGCACAGGGC.CTTGAGGCGT	C	G	YES	YES	YES	YES	E3-E4_4.7
E3000016	557769	CCGGGCGATA.TGCGTCATTT	T	C	YES	NO	NO	NOT ANALYSED
E3000016	557805	GTTATGTGGC.GCTTGAAGAG	G	A	YES	NO	NO	NOT ANALYSED
E3000019	163399	CAGAGAAATA.GCTGGCTGGC	G	A	YES	NO	NO	NOT ANALYSED
E3000019	192062	TTATGAAAAT.TATCACTCGT	T	C	YES	YES	YES	YES	E3-E4_4.3
E3000019	192068	AAATTATCAC.TCGTGGTGAA	T	C	YES	YES	YES	YES	E3-E4_4.3
E3000019	192098	TTCACCAACA.ACATCCGACA	A	G	YES	NO	NO	NOT ANALYSED
E3000019	192104	AACAACATCC.GACATCCCGT	G	T	YES	NO	NO	NOT ANALYSED
E3000019	192105	ACAACATCCG.ACATCCCGTC	A	G	YES	YES	YES	YES	E3-E4_4.3
E3000021	333605	TCATGGTTAA.TTGGGAAACG	T	G	NO	NOT ANALYSED	NO	NOT ANALYSED
E3000021	339956	GTCACTACGC.ACACGTAGAC	A	G	YES	NO	NO	NOT ANALYSED
E3000021	340316	TCCTGGATTC.CTACATTCCG	C	T	YES	NO	NO	NOT ANALYSED
E3000021	340763	TGCCGGAAGG.TGTAGAGATG	T	C	YES	NO	NO	NOT ANALYSED
E3000023	249968	AAGACGCGTC.GGCGTCGCAT	G	A	NO	NOT ANALYSED	NO	NOT ANALYSED

## Sheet: AIEC07-ECG04
#CHROMOSOME UM146	POSITION	TARGET SEQUENCE	ECG04	AIEC07	IN CODING REGION	CAUSE NON-SYNONYMOUS AMINO ACID CHANGE AND NOT PRESENT AT THE ENDS OF THE CONTIG OR IN HYPERVARIABLE ZONES?	SELECTED?	CONFIRMED?	ID
NC_017632	228542	CATCAGTTGC.GCCGCCGATG	A	G	YES	NO	NO	NOT ANALYSED
NC_017632	232882	CGGTAGTGAG.TCTGATTGGG	G	T	YES	YES	YES	NO
NC_017632	232886	AGTGAGTCTG.ATTGGGTTTA	T	A	YES	YES	YES	NO
NC_017632	252706	TTATGGCTGG.TATTAGATAT	G	T	YES	NO	NO	NOT ANALYSED
NC_017632	263392	CCCATGACAT.TCCCATTGAA	C	T	YES	NO	NO	NOT ANALYSED
NC_017632	263398	ACATTCCCAT.TGAACAGCCT	C	T	YES	NO	NO	NOT ANALYSED
NC_017632	263401	TTCCCATTGA.ACAGCCTACC	G	A	YES	NO	NO	NOT ANALYSED
NC_017632	264542	GAAGTTTTTG.AGCCAACAAA	A	C	YES	NO	NO	NOT ANALYSED
NC_017632	337732	GCTTAATATT.TATGGTCGTT	C	T	YES	NO	NO	NOT ANALYSED
NC_017632	337753	GTAAAACCTT.TCCTGAAATG	C	T	YES	NO	NO	NOT ANALYSED
NC_017632	506846	TCAAAATACC.CTACAAGTCA	C	T	YES	NO	NO	NOT ANALYSED
NC_017632	506863	TCATTATCGG.CACTAAAGTC	C	T	YES	NO	NO	NOT ANALYSED
NC_017632	506866	TTATCGGCAC.TAAAGTCATC	T	A	YES	NO	NO	NOT ANALYSED
NC_017632	506881	TCATCGCCCT.GCGTCGGGAT	G	A	YES	NO	NO	NOT ANALYSED
NC_017632	506899	ATATGGATAA.CTATATGGGG	C	T	YES	NO	NO	NOT ANALYSED
NC_017632	506902	TGGATAACTA.TATGGGGATA	T	C	YES	NO	NO	NOT ANALYSED
NC_017632	506913	ATGGGGATAT.ACTGATGGAT	A	G	YES	YES	YES	NO
NC_017632	506914	TGGGGATATA.CTGATGGATG	C	T	YES	NO	NO	NOT ANALYSED
NC_017632	506923	ACTGATGGAT.GTTTTTAATA	G	A	NO	NOT ANALYSED	NO	NOT ANALYSED
NC_017632	506934	TTTTTAATAC.TCCTGTTTCC	T	C	NO	NOT ANALYSED	NO	NOT ANALYSED
NC_017632	506935	TTTTAATACT.CCTGTTTCCC	C	T	NO	NOT ANALYSED	NO	NOT ANALYSED
NC_017632	506937	TTAATACTCC.TGTTTCCCGC	T	A	NO	NOT ANALYSED	NO	NOT ANALYSED
NC_017632	506938	TAATACTCCT.GTTTCCCGCA	G	A	NO	NOT ANALYSED	NO	NOT ANALYSED
NC_017632	506943	CTCCTGTTTC.CCGCAAAGGA	C	T	NO	NOT ANALYSED	NO	NOT ANALYSED
NC_017632	506946	CTGTTTCCCG.CAAAGGAACA	C	T	NO	NOT ANALYSED	NO	NOT ANALYSED
NC_017632	506961	GAACATATTG.TACCCAATGG	T	C	NO	NOT ANALYSED	NO	NOT ANALYSED
NC_017632	506964	CATATTGTAC.CCAATGGGAC	C	A	NO	NOT ANALYSED	NO	NOT ANALYSED
NC_017632	506979	GGGACTTTTG.CGAGGACAGA	C	T	NO	NOT ANALYSED	NO	NOT ANALYSED
NC_017632	506982	ACTTTTGCGA.GGACAGATTT	G	A	NO	NOT ANALYSED	NO	NOT ANALYSED
NC_017632	507007	AAAAGATGTA.CTACCATTCT	C	T	NO	NOT ANALYSED	NO	NOT ANALYSED
NC_017632	507045	TTCCGATACC.AGACGCTATC	A	G	NO	NOT ANALYSED	NO	NOT ANALYSED
NC_017632	507048	CGATACCAGA.CGCTATCACC	C	A	NO	NOT ANALYSED	NO	NOT ANALYSED
NC_017632	507056	GACGCTATCA.CCAGAGCATT	C	T	NO	NOT ANALYSED	NO	NOT ANALYSED
NC_017632	507061	TATCACCAGA.GCATTAAAAA	G	A	NO	NOT ANALYSED	NO	NOT ANALYSED
NC_017632	888618	GGATAAGACG.CGGCAAGCGT	T	C	NO	NOT ANALYSED	NO	NOT ANALYSED
NC_017632	951777	TCCGCGTCCA.GCGCAGCCGG	G	A	YES	YES	YES	NO
NC_017632	951797	TGCAGCAACC.CGTGCAGCAG	C	T	YES	NO	NO	NOT ANALYSED
NC_017632	1201094	TGCGGCGTAA.CCGCCTTATT	C	A	NO	NOT ANALYSED	NO	NOT ANALYSED
NC_017632	1303657	CTACTATGGC.CGGCAGTAGA	A	C	YES	NO	NO	NOT ANALYSED
NC_017632	1303674	AGATCGGCGC.TGGCATGGTT	A	T	YES	YES	YES	NO
NC_017632	1324192	CGCCACATCC.GGCATAAAAC	T	G	NO	NOT ANALYSED	NO	NOT ANALYSED
NC_017632	1336297	TCTGGATGGG.CTGGCGTTTG	T	C	NO	NOT ANALYSED	NO	NOT ANALYSED
NC_017632	1441902	TTCAGTCTCT.GTTGTAAGAT	G	T	NO	NOT ANALYSED	NO	NOT ANALYSED
NC_017632	2212706	CATGCCAGCG.GGTATCGCTG	G	A	YES	NO	NO	NOT ANALYSED
NC_017632	2212719	ATCGCTGTAG.TGCGTTTTTT	C	T	YES	YES	YES	YES	E5-E6_3.16=3.22
NC_017632	2212775	TCAGCCCCAG.CGCGTCCGTA	T	C	YES	NO	NO	NOT ANALYSED
NC_017632	2212778	GCCCCAGCGC.GTCCGTAAAC	G	A	YES	NO	NO	NOT ANALYSED
NC_017632	2212835	CGCTGCCGGG.AGCGTTCGTA	G	A	YES	NO	NO	NOT ANALYSED
NC_017632	2212841	CGGGAGCGTT.CGTACGGGCA	C	G	YES	NO	NO	NOT ANALYSED
NC_017632	2212845	AGCGTTCGTA.CGGGCATGAA	G	C	YES	YES	YES	YES	E5-E6_3.16=3.22
NC_017632	2212846	GCGTTCGTAC.GGGCATGAAG	A	G	YES	YES	YES	YES	E5-E6_3.16=3.22
NC_017632	2212934	TGGCTGCGGA.CAAAATGACT	A	C	YES	YES	YES	YES	E5-E6_3.16=3.22
NC_017632	2212947	AATGACTGCA.CAAACTTTAC	T	C	YES	YES	YES	YES	E5-E6_3.16=3.22
NC_017632	2212951	ACTGCACAAA.CTTTACGCAT	G	C	YES	YES	YES	YES	E5-E6_3.16=3.22
NC_017632	2217593	TGCCATTCCC.GGTGACGCCA	A	G	YES	YES	YES	YES	E5-E6_3.17
NC_017632	2357227	GCACCGTCCT.GGCAAGCGGG	A	G	YES	NO	NO	NOT ANALYSED
NC_017632	3110962	GGATAAGGCG.GTCACGCCGC	G	T	YES	NO	NO	NOT ANALYSED
NC_017632	3289507	CGACAATAAT.GAAATTACTC	G	A	NO	NOT ANALYSED	NO	NOT ANALYSED
NC_017632	3289528	AAAAGAATTC.TATTAAAGAA	T	C	NO	NOT ANALYSED	NO	NOT ANALYSED
NC_017632	3289553	CATCAAAAAG.TAGCAACTCA	C	T	NO	NOT ANALYSED	NO	NOT ANALYSED
NC_017632	3345804	CAGGAAATAC.CCCCTGTTGC	C	G	YES	NO	NO	NOT ANALYSED
NC_017632	3426613	TATAACTTTA.GTATCACCTT	A	G	YES	YES	YES	NO
NC_017632	3426614	ATAACTTTAG.TATCACCTTT	C	T	YES	YES	YES	NO
NC_017632	3426797	CGACCGGAAT.GAATTTTTTT	G	A	YES	NO	NO	NOT ANALYSED
NC_017632	3426824	GGAACGAGTG.GGGGGAAAAC	G	A	YES	NO	NO	NOT ANALYSED
NC_017632	3564181	CAAAACATTA.GTTTCACCTA	A	G	YES	YES	YES	NO
NC_017632	3629121	CCTCTTTACC.TGGAAATACT	T	C	YES	NO	NO	NOT ANALYSED
NC_017632	3629124	CTTTACCTGG.AAATACTGAC	A	T	YES	NO	NO	NOT ANALYSED
NC_017632	3629130	CTGGAAATAC.TGACGGCGTA	T	C	YES	NO	NO	NOT ANALYSED
NC_017632	3629142	ACGGCGTAGC.ACTGGTAGTC	A	G	YES	NO	NO	NOT ANALYSED
NC_017632	3629148	TAGCACTGGT.AGTCTCAACG	A	T	YES	NO	NO	NOT ANALYSED
NC_017632	3629151	CACTGGTAGT.CTCAACGACT	C	T	YES	NO	NO	NOT ANALYSED
NC_017632	3629202	TTAACGGCTT.GCCGATTATT	A	G	YES	NO	NO	NOT ANALYSED
NC_017632	3629205	ACGGCTTGCC.GATTATTACC	C	G	YES	NO	NO	NOT ANALYSED
NC_017632	3629221	TACCGGTATT.GGCGAAGAGA	C	G	YES	YES	YES	NO
NC_017632	3632267	CTGGCGAAAG.CCGCCAAAAA	C	A	YES	YES	YES	NO
NC_017632	3632277	CCGCCAAAAA.ATATAGCTGT	G	A	YES	NO	NO	NOT ANALYSED
NC_017632	3632301	TGACGCTGCA.CTATGAAGGT	T	C	YES	NO	NO	NOT ANALYSED
NC_017632	3632307	TGCACTATGA.AGGTAATGAT	G	A	YES	NO	NO	NOT ANALYSED
NC_017632	3632331	ATGCCACCAG.CATGATGAAT	T	C	YES	NO	NO	NOT ANALYSED
NC_017632	3632391	TACGCTGCGA.AGGTGATGAT	C	A	YES	YES	YES	NO
NC_017632	3632412	AAAACGAGGC.AATACAAACT	C	A	YES	NO	NO	NOT ANALYSED
NC_017632	3632418	AGGCAATACA.AACTCTCACT	G	A	YES	NO	NO	NOT ANALYSED
NC_017632	3632427	AAACTCTCAC.TACCTTATTT	C	T	YES	NO	NO	NOT ANALYSED
NC_017632	3632428	AACTCTCACT.ACCTTATTTC	G	A	YES	YES	YES	NO
NC_017632	3660224	AAATCACTAT.CGAAGGCCGG	T	C	YES	NO	NO	NOT ANALYSED
NC_017632	3709432	CACCGGAACC.TTTCCGGCTT	T	C	NO	NOT ANALYSED	NO	NOT ANALYSED
NC_017632	3775539	AGGTCGACGA.TCTCGTTACA	C	T	NO	NOT ANALYSED	NO	NOT ANALYSED
NC_017632	4008204	ATGCCAACTA.TCTTCTGGTA	T	C	YES	YES	YES	NO
NC_017632	4026659	GATCCAGAAG.AGGTAGATGC	C	A	YES	YES	YES	NO
NC_017632	4152156	TGGCGTACAA.GATCCGCCAG	G	T	YES	YES	YES	NO
NC_017632	4152161	TACAAGATCC.GCCAGTTTTT	G	A	YES	YES	YES	NO
NC_017632	4152162	ACAAGATCCG.CCAGTTTTTT	T	C	YES	YES	YES	NO
NC_017632	4152208	TGGTTGGATC.GGGTATCCAT	G	A	YES	NO	NO	NOT ANALYSED
NC_017632	4271710	GCTATTTGCT.ACCTTTAGTC	G	A	YES	YES	YES	YES	E5-E6_3.12
NC_017632	4277332	CGTCACTATC.CTCAATATAA	C	T	YES	NO	NO	NOT ANALYSED
NC_017632	4277376	TTATTCATGT.TCTTCTCCCC	A	T	YES	NO	NO	NOT ANALYSED
NC_017632	4326462	GCTCATGTAT.CCCGGATAAC	T	C	YES	NO	NO	NOT ANALYSED
NC_017632	4496924	ATCCCTGCAA.TGCCCCGGCA	T	G	YES	YES	YES	NO
NC_017632	4503625	ATTAATGGGG.TCCTCAATTA	T	G	YES	YES	YES	NO
NC_017632	4503642	TTACCTGTGG.TCTGGCTTAT	T	C	YES	NO	NO	NOT ANALYSED
NC_017632	4513803	GAATCGCGAT.CGTAATTGTA	T	C	YES	YES	YES	NO
NC_017632	4654977	TGGGGCAAAA.CCTGGTCGTA	C	A	YES	YES	YES	YES	E5-E6_3.1
NC_017632	4778426	TCCTCTATGT.TGCTTTTACC	C	T	YES	NO	NO	NOT ANALYSED
NC_017632	4885955	GCTCAGTGGC.ATACTCAGTG	A	G	YES	YES	YES	NO
NC_017632	4886038	GCAGTGCTCG.CGTGCCCGGA	T	C	YES	NO	NO	NOT ANALYSED
NC_017632	4886044	CTCGCGTGCC.CGGACGTGAT	T	C	YES	NO	NO	NOT ANALYSED
NC_017632	4887915	AGACTCTAAA.TAAAGTAGAT	T	C	YES	NO	NO	NOT ANALYSED
NC_017632	4887941	ACTATATATG.GAACATCATC	A	G	NO	NOT ANALYSED	NO	NOT ANALYSED
